# Supplementary material for: Comparison of Endoscopic and Microscopic Surgery for the Treatment of Acquired Cholesteatoma by EAONO/JOS Staging
Source: Healthcare (Basel). 2024 Aug 31;12(17):1737. doi: 10.3390/healthcare12171737 (PMC11395086; doi:10.3390/healthcare12171737)
Supplement: Supplementary file 1 [file healthcare-12-01737-s001.zip]

Archive with 1 entries (1 files):
- healthcare-3138153-supplementary.pdf
